# Supplementary material for: The Prevalence of Coronary Artery Disease in Bicuspid Aortic Valve Patients: An Overview of the Literature
Source: Aorta (Stamford). 2024 May 2;11(6):191–7. doi: 10.1055/s-0044-1785190 (PMC11219131; doi:10.1055/s-0044-1785190)
Supplement: Supplementary file 1 — Supplementary Material [file 10-1055-s-0044-1785190-s230003.xlsx]

## Sheet: Medline (Ovid)
Database(s): Ovid MEDLINE(R) ALL 1946 to April 01, 2021
Search Strategy:
#	Searches	Results
1	(bicuspid adj5 (aortic valve or valve or valve morphology or valve anatomy or aortopath* or congenital or anatomy or morphology or aorto path* or aort* or disease* or patholog* or mechanic*)).ti,ab,kf.	4422
2	(bicuspid aort* or "aortic valve bicuspid" or "aortic valve morphology" or "native valve anatomy" or "native valve morphology" or "congenital bicuspid valve").ti,ab,kf.	3887
3	((coronary morpholog* or coronary anatom* or coronary mechanic* or aort* morpholog* or aort* anatom* or aort* mechanic*) adj6 bicuspid).ti,ab,kf.	8
4	or/1-3	4483
5	exp Percutaneous Coronary Intervention/ or exp Coronary Artery Bypass/	102408
6	("percutaneous transluminal coronary angioplast*" or coronary angioplast* or percutaneous transluminal coronary angioplast* or "percutaneous myocardial revasculari*" or primary angioplast* or coronary artery stent* or percutaneous coronary angioplast* or percutaneous coronary Revasculari*).ti,ab,kf.	16677
7	(Coronary artery bypass or Heart bypass or coronary artery bypass surgery or quadruple bypass surgery or CABGS or OPCAB or Coronary artery bypass graft surgery or Coronary artery bypass graft* or Coronary Bypass or Aortocoronary bypass or Coronary bypass surgery or Triple bypass surgery or OPCABG or Heart bypass surgery or Cardiac bypass or Coronary Artery Bypass surgery or CABG).ti,ab,kf.	55357
8	((Percutaneous or coronary) adj3 (angioplast* or stent* or revasculari*)).ti,ab,kf.	44766
9	((Coronary or artery or heart) adj3 (bypass or graft* surgery)).ti,ab,kf.	54578
10	exp Myocardial Infarction/ or exp Myocardial Ischemia/ or exp Coronary Artery Disease/	438590
11	(Heart attack* or Heart stroke* or Myocardial infarct* or Acute myocardial infarct* or Massive heart attack* or Myocardial infarct* or Coronary infarct* or Acute myocardial ischemia or cardiovascular stroke* or myocardial ischemia or coronary artery disease*).ti,ab,kf.	300716
12	((Myocardial or cardiovascular or cardial) adj2 (infarct* or stroke* or ischemia)).ti,ab,kf.	229458
13	exp Diabetes Mellitus/ or exp Hypertension/ or exp Hypercholesterolemia/	725469
14	((type 2 or type two or type II or noninsulin dependent or noninsulin-dependent or non-insulin dependent or adult onset or adult-onset) adj3 diabet*).ti,ab,kf.	167539
15	(hypertension or (blood pressure adj3 high)).ti,ab,kf.	418268
16	(Hypercholesterolemia or ((elevated or high) adj3 cholesterol)).ti,ab,kf.	69525
17	or/5-16	1518346
18	4 and 17	580

## Sheet: Embase (Ovid)
Database(s): Embase 1974 to 2021 April 01
#	Searches	Results
1	exp bicuspid aortic valve/	6296
2	(bicuspid adj5 (aortic valve or valve or valve morphology or valve anatomy or aortopath* or congenital or anatomy or morphology or aorto path* or aort* or disease* or patholog* or mechanic*)).ti,ab,kw.	7174
3	(bicuspid aort* or "aortic valve bicuspid" or "aortic valve morphology" or "native valve anatomy" or "native valve morphology" or "congenital bicuspid valve").ti,ab,kw.	6365
4	((coronary morpholog* or coronary anatom* or coronary mechanic* or aort* morpholog* or aort* anatom* or aort* mechanic*) adj6 bicuspid).ti,ab,kw.	17
5	or/1-4	9034
6	exp coronary artery bypass graft/ or exp Percutaneous Coronary Intervention/	167235
7	(Percutaneous transluminal coronary angioplasty or Coronary angioplasty or Percutaneous Transluminal Coronary Angioplasty or Percutaneous Myocardial Revasculari* or Primary angioplasty or Coronary artery stenting or Percutaneous coronary angioplasty or Percutaneous Coronary Revasculari*).ti,ab,kw.	22182
8	(Coronary artery bypass or Heart bypass or Off pump coronary artery bypass surgery or Quadruple bypass surgery or CABGS or OPCAB or Coronary artery bypass graft surgery or Coronary artery bypass graft* or Coronary Bypass or Aortocoronary bypass or Coronary bypass surgery or OPCABG or Heart bypass surgery or Cardiac bypass or Coronary Artery Bypass surgery or CABG).ti,ab,kw.	81262
9	((Percutaneous or coronary) adj3 (Angioplasty or stenting or Revasculari*)).ti,ab,kw.	54234
10	((Coronary or artery or heart) adj3 (bypass or graft* surgery)).ti,ab,kw.	73852
11	exp heart infarction/ or exp heart muscle ischemia/ or exp coronary artery disease/	694057
12	(heart attack* or heart stroke* or Myocardial infarct* or acute myocardial infarct* or massive heart attack* or myocardial infarct* or coronary infarct* or acute myocardial ischemia or cardiovascular stroke* or myocardial ischemia or coronary artery disease*).ti,ab,kw.	441918
13	((Myocardial or cardiovascular) adj2 (infarct* or stroke* or ischemia)).ti,ab,kw.	328473
14	exp diabetes mellitus/ or exp hypertension/ or exp hypercholesterolemia/	1593250
15	((type 2 or type two or type II or noninsulin dependent or noninsulin-dependent or non-insulin dependent or adult onset or adult-onset) adj3 diabet*).ti,ab,kw.	258527
16	(hypertension or (blood pressure adj3 high)).ti,ab,kw.	639921
17	(Hypercholesterolemia or ((elevated or high) adj3 cholesterol)).ti,ab,kw.	95895
18	or/6-17	2493175
19	5 and 18	2168
20	((exp animals/ or exp veterinary medicine/ or animal*.jw.) not humans/) or (experimental model or animal* or monkey* or sheep or ovine or lamb or lambs or goat* or pig or pigs or swine or porcine or pup or pups or dog or dogs or canine or bitch* or beagle or feline or rodent* or rabbit* or rat or rats or mouse or murine).ti,ab.	14668800
21	19 not 20	950

## Sheet: Scopus
TITLE-ABS-KEY-AUTH ( bicuspid W/5 ( "aortic valve" OR valve OR "valve morpholog*" OR "valve anatom*" OR aortopath* OR congenital OR anatomy OR morphology OR "aorto path*" OR aort* OR disease* OR patholog* OR mechanic* ) ) OR TITLE-ABS-KEY-AUTH ( "bicuspid aort*" OR "aortic valve bicuspid" OR "aortic valve morpholog*" OR "native valve anatom*" OR "native valve morpholog*" OR "congenital bicuspid v…	274

## Sheet: Deduplication
DedupEndNote removed 434 records, and has written 1370 records.
